# Supplementary material for: An integrated clinical and genomic information system for cancer precision medicine
Source: BMC Med Genomics. 2018 Apr 20;11(Suppl 2):34. doi: 10.1186/s12920-018-0347-9 (PMC5918454; doi:10.1186/s12920-018-0347-9)
Supplement: Supplementary file 3 — Galaxy workflow file (json data format) for WES data processing, it can be imported to another Galaxy server. (GA 53 kb) [file 12920_2018_347_MOESM3_ESM.ga]

{
    "a_galaxy_workflow": "true", 
    "annotation": "", 
    "format-version": "0.1", 
    "name": "Somatic Mutation Analysis for BIOBANK", 
    "steps": {
        "0": {
            "annotation": "", 
            "id": 0, 
            "input_connections": {}, 
            "inputs": [
                {
                    "description": "", 
                    "name": "Normal Forward FASTQ"
                }
            ], 
            "label": null, 
            "name": "Input dataset", 
            "outputs": [], 
            "position": {
                "left": 192, 
                "top": 487
            }, 
            "tool_errors": null, 
            "tool_id": null, 
            "tool_state": "{\"name\": \"Normal Forward FASTQ\"}", 
            "tool_version": null, 
            "type": "data_input", 
            "user_outputs": [], 
            "uuid": "305200a3-6ea6-4cc4-97a6-aaaff56709a1"
        }, 
        "1": {
            "annotation": "", 
            "id": 1, 
            "input_connections": {}, 
            "inputs": [
                {
                    "description": "", 
                    "name": "Normal Reverse FASTQ"
                }
            ], 
            "label": null, 
            "name": "Input dataset", 
            "outputs": [], 
            "position": {
                "left": 194, 
                "top": 570
            }, 
            "tool_errors": null, 
            "tool_id": null, 
            "tool_state": "{\"name\": \"Normal Reverse FASTQ\"}", 
            "tool_version": null, 
            "type": "data_input", 
            "user_outputs": [], 
            "uuid": "12a16aa1-9058-4e6e-b020-1be6e4f8e711"
        }, 
        "2": {
            "annotation": "", 
            "id": 2, 
            "input_connections": {}, 
            "inputs": [
                {
                    "description": "", 
                    "name": "Tumor Forward FASTQ"
                }
            ], 
            "label": null, 
            "name": "Input dataset", 
            "outputs": [], 
            "position": {
                "left": 208, 
                "top": 844.5
            }, 
            "tool_errors": null, 
            "tool_id": null, 
            "tool_state": "{\"name\": \"Tumor Forward FASTQ\"}", 
            "tool_version": null, 
            "type": "data_input", 
            "user_outputs": [], 
            "uuid": "ef39bf89-1be2-43ab-8654-7368974552e0"
        }, 
        "3": {
            "annotation": "", 
            "id": 3, 
            "input_connections": {}, 
            "inputs": [
                {
                    "description": "", 
                    "name": "Tumor Reverse FASTQ"
                }
            ], 
            "label": null, 
            "name": "Input dataset", 
            "outputs": [], 
            "position": {
                "left": 207, 
                "top": 918.5
            }, 
            "tool_errors": null, 
            "tool_id": null, 
            "tool_state": "{\"name\": \"Tumor Reverse FASTQ\"}", 
            "tool_version": null, 
            "type": "data_input", 
            "user_outputs": [], 
            "uuid": "e4e471bd-2436-40c6-9779-df036cd2ec8a"
        }, 
        "4": {
            "annotation": "", 
            "id": 4, 
            "input_connections": {
                "sAction2": {
                    "id": 0, 
                    "output_name": "output"
                }
            }, 
            "inputs": [
                {
                    "description": "runtime parameter for tool Analysis Tracking", 
                    "name": "sSampleID"
                }
            ], 
            "label": null, 
            "name": "Analysis Tracking", 
            "outputs": [
                {
                    "name": "output_log", 
                    "type": "txt"
                }
            ], 
            "position": {
                "left": 390, 
                "top": 292
            }, 
            "post_job_actions": {}, 
            "tool_errors": null, 
            "tool_id": "tracking_ercsb", 
            "tool_state": "{\"sAction2\": \"null\", \"sSampleType\": \"\\\"N\\\"\", \"__page__\": 0, \"__rerun_remap_job_id__\": null, \"sAction\": \"null\", \"sSampleID\": \"{\\\"__class__\\\": \\\"RuntimeValue\\\"}\", \"sAnalysisType\": \"\\\"wes\\\"\", \"sStatus\": \"\\\"C1\\\"\"}", 
            "tool_version": "0.1", 
            "type": "tool", 
            "user_outputs": [], 
            "uuid": "472c35d9-f4c8-45d5-87d2-363be117f764"
        }, 
        "5": {
            "annotation": "", 
            "id": 5, 
            "input_connections": {
                "readtype|input_paired1": {
                    "id": 0, 
                    "output_name": "output"
                }, 
                "readtype|input_paired2": {
                    "id": 1, 
                    "output_name": "output"
                }
            }, 
            "inputs": [], 
            "label": null, 
            "name": "Sickle", 
            "outputs": [
                {
                    "name": "output_single", 
                    "type": "input"
                }, 
                {
                    "name": "output_paired1", 
                    "type": "fastq"
                }, 
                {
                    "name": "output_paired2", 
                    "type": "fastq"
                }, 
                {
                    "name": "output_paired_single", 
                    "type": "fastq"
                }
            ], 
            "position": {
                "left": 456, 
                "top": 461
            }, 
            "post_job_actions": {}, 
            "tool_errors": null, 
            "tool_id": "sickle", 
            "tool_state": "{\"__page__\": 0, \"length_threshold\": \"\\\"80\\\"\", \"no_five_prime\": \"\\\"False\\\"\", \"discard_n\": \"\\\"False\\\"\", \"__rerun_remap_job_id__\": null, \"readtype\": \"{\\\"single_or_paired\\\": \\\"pe\\\", \\\"input_paired1\\\": null, \\\"input_paired2\\\": null, \\\"__current_case__\\\": 1}\", \"qual_threshold\": \"\\\"20\\\"\"}", 
            "tool_version": "1.0.0", 
            "type": "tool", 
            "user_outputs": [], 
            "uuid": "85e6d6c1-ee49-4e90-a4b4-ceeddc1c0b4c"
        }, 
        "6": {
            "annotation": "", 
            "id": 6, 
            "input_connections": {
                "readtype|input_paired1": {
                    "id": 2, 
                    "output_name": "output"
                }, 
                "readtype|input_paired2": {
                    "id": 3, 
                    "output_name": "output"
                }
            }, 
            "inputs": [], 
            "label": null, 
            "name": "Sickle", 
            "outputs": [
                {
                    "name": "output_single", 
                    "type": "input"
                }, 
                {
                    "name": "output_paired1", 
                    "type": "fastq"
                }, 
                {
                    "name": "output_paired2", 
                    "type": "fastq"
                }, 
                {
                    "name": "output_paired_single", 
                    "type": "fastq"
                }
            ], 
            "position": {
                "left": 461, 
                "top": 805.5
            }, 
            "post_job_actions": {}, 
            "tool_errors": null, 
            "tool_id": "sickle", 
            "tool_state": "{\"__page__\": 0, \"length_threshold\": \"\\\"80\\\"\", \"no_five_prime\": \"\\\"False\\\"\", \"discard_n\": \"\\\"False\\\"\", \"__rerun_remap_job_id__\": null, \"readtype\": \"{\\\"single_or_paired\\\": \\\"pe\\\", \\\"input_paired1\\\": null, \\\"input_paired2\\\": null, \\\"__current_case__\\\": 1}\", \"qual_threshold\": \"\\\"20\\\"\"}", 
            "tool_version": "1.0.0", 
            "type": "tool", 
            "user_outputs": [], 
            "uuid": "617858b4-79c8-49f7-95ab-eb62b7177be3"
        }, 
        "7": {
            "annotation": "", 
            "id": 7, 
            "input_connections": {
                "sAction2": {
                    "id": 3, 
                    "output_name": "output"
                }
            }, 
            "inputs": [
                {
                    "description": "runtime parameter for tool Analysis Tracking", 
                    "name": "sSampleID"
                }
            ], 
            "label": null, 
            "name": "Analysis Tracking", 
            "outputs": [
                {
                    "name": "output_log", 
                    "type": "txt"
                }
            ], 
            "position": {
                "left": 415, 
                "top": 1126
            }, 
            "post_job_actions": {}, 
            "tool_errors": null, 
            "tool_id": "tracking_ercsb", 
            "tool_state": "{\"sAction2\": \"null\", \"sSampleType\": \"\\\"T\\\"\", \"__page__\": 0, \"__rerun_remap_job_id__\": null, \"sAction\": \"null\", \"sSampleID\": \"{\\\"__class__\\\": \\\"RuntimeValue\\\"}\", \"sAnalysisType\": \"\\\"wes\\\"\", \"sStatus\": \"\\\"C1\\\"\"}", 
            "tool_version": "0.1", 
            "type": "tool", 
            "user_outputs": [], 
            "uuid": "d32b0f7c-f2d7-40b1-902a-def18acfd906"
        }, 
        "8": {
            "annotation": "", 
            "id": 8, 
            "input_connections": {
                "paired|fastq": {
                    "id": 5, 
                    "output_name": "output_paired1"
                }, 
                "paired|rfastq": {
                    "id": 5, 
                    "output_name": "output_paired2"
                }
            }, 
            "inputs": [], 
            "label": null, 
            "name": "Map with BWA (Version 0.7.5)", 
            "outputs": [
                {
                    "name": "output", 
                    "type": "sam"
                }
            ], 
            "position": {
                "left": 762, 
                "top": 443
            }, 
            "post_job_actions": {}, 
            "tool_errors": null, 
            "tool_id": "bwa_0_7_5", 
            "tool_state": "{\"genomeSource\": \"{\\\"indices\\\": \\\"human_g1k_v37\\\", \\\"refGenomeSource\\\": \\\"indexed\\\", \\\"__current_case__\\\": 0}\", \"paired\": \"{\\\"rfastq\\\": null, \\\"fastq\\\": null, \\\"sPaired\\\": \\\"paired\\\", \\\"__current_case__\\\": 1}\", \"__rerun_remap_job_id__\": null, \"params\": \"{\\\"__current_case__\\\": 0, \\\"source_select\\\": \\\"pre_set\\\"}\", \"__page__\": 0}", 
            "tool_version": "0.7.5", 
            "type": "tool", 
            "user_outputs": [], 
            "uuid": "12ada8ff-6112-477f-9677-291efadf62f9"
        }, 
        "9": {
            "annotation": "", 
            "id": 9, 
            "input_connections": {
                "sAction2": {
                    "id": 5, 
                    "output_name": "output_paired_single"
                }
            }, 
            "inputs": [
                {
                    "description": "runtime parameter for tool Analysis Tracking", 
                    "name": "sSampleID"
                }
            ], 
            "label": null, 
            "name": "Analysis Tracking", 
            "outputs": [
                {
                    "name": "output_log", 
                    "type": "txt"
                }
            ], 
            "position": {
                "left": 806, 
                "top": 637
            }, 
            "post_job_actions": {}, 
            "tool_errors": null, 
            "tool_id": "tracking_ercsb", 
            "tool_state": "{\"sAction2\": \"null\", \"sSampleType\": \"\\\"N\\\"\", \"__page__\": 0, \"__rerun_remap_job_id__\": null, \"sAction\": \"null\", \"sSampleID\": \"{\\\"__class__\\\": \\\"RuntimeValue\\\"}\", \"sAnalysisType\": \"\\\"wes\\\"\", \"sStatus\": \"\\\"C2\\\"\"}", 
            "tool_version": "0.1", 
            "type": "tool", 
            "user_outputs": [], 
            "uuid": "5ef2a98d-e0d1-42ee-af66-9e11bc23a072"
        }, 
        "10": {
            "annotation": "", 
            "id": 10, 
            "input_connections": {
                "paired|fastq": {
                    "id": 6, 
                    "output_name": "output_paired1"
                }, 
                "paired|rfastq": {
                    "id": 6, 
                    "output_name": "output_paired2"
                }
            }, 
            "inputs": [], 
            "label": null, 
            "name": "Map with BWA (Version 0.7.5)", 
            "outputs": [
                {
                    "name": "output", 
                    "type": "sam"
                }
            ], 
            "position": {
                "left": 774, 
                "top": 816.5
            }, 
            "post_job_actions": {}, 
            "tool_errors": null, 
            "tool_id": "bwa_0_7_5", 
            "tool_state": "{\"genomeSource\": \"{\\\"indices\\\": \\\"human_g1k_v37\\\", \\\"refGenomeSource\\\": \\\"indexed\\\", \\\"__current_case__\\\": 0}\", \"paired\": \"{\\\"rfastq\\\": null, \\\"fastq\\\": null, \\\"sPaired\\\": \\\"paired\\\", \\\"__current_case__\\\": 1}\", \"__rerun_remap_job_id__\": null, \"params\": \"{\\\"__current_case__\\\": 0, \\\"source_select\\\": \\\"pre_set\\\"}\", \"__page__\": 0}", 
            "tool_version": "0.7.5", 
            "type": "tool", 
            "user_outputs": [], 
            "uuid": "bf53f3b2-7989-467c-8103-608c2f827375"
        }, 
        "11": {
            "annotation": "", 
            "id": 11, 
            "input_connections": {
                "sAction2": {
                    "id": 6, 
                    "output_name": "output_paired_single"
                }
            }, 
            "inputs": [
                {
                    "description": "runtime parameter for tool Analysis Tracking", 
                    "name": "sSampleID"
                }
            ], 
            "label": null, 
            "name": "Analysis Tracking", 
            "outputs": [
                {
                    "name": "output_log", 
                    "type": "txt"
                }
            ], 
            "position": {
                "left": 798, 
                "top": 1044
            }, 
            "post_job_actions": {}, 
            "tool_errors": null, 
            "tool_id": "tracking_ercsb", 
            "tool_state": "{\"sAction2\": \"null\", \"sSampleType\": \"\\\"T\\\"\", \"__page__\": 0, \"__rerun_remap_job_id__\": null, \"sAction\": \"null\", \"sSampleID\": \"{\\\"__class__\\\": \\\"RuntimeValue\\\"}\", \"sAnalysisType\": \"\\\"wes\\\"\", \"sStatus\": \"\\\"C2\\\"\"}", 
            "tool_version": "0.1", 
            "type": "tool", 
            "user_outputs": [], 
            "uuid": "9805d649-84af-43d8-b27d-56912a99a076"
        }, 
        "12": {
            "annotation": "", 
            "id": 12, 
            "input_connections": {
                "inputFile": {
                    "id": 8, 
                    "output_name": "output"
                }
            }, 
            "inputs": [], 
            "label": null, 
            "name": "Sort SAM/BAM", 
            "outputs": [
                {
                    "name": "outFile", 
                    "type": "bam"
                }
            ], 
            "position": {
                "left": 1064, 
                "top": 443
            }, 
            "post_job_actions": {}, 
            "tool_errors": null, 
            "tool_id": "picard_SortSam", 
            "tool_state": "{\"__page__\": 0, \"__rerun_remap_job_id__\": null, \"sortOrder\": \"\\\"coordinate\\\"\", \"inputFile\": \"null\"}", 
            "tool_version": "1.103", 
            "type": "tool", 
            "user_outputs": [], 
            "uuid": "6c57f6a4-99aa-4857-a43d-9bdfdf80d317"
        }, 
        "13": {
            "annotation": "", 
            "id": 13, 
            "input_connections": {
                "inputFile": {
                    "id": 10, 
                    "output_name": "output"
                }
            }, 
            "inputs": [], 
            "label": null, 
            "name": "Sort SAM/BAM", 
            "outputs": [
                {
                    "name": "outFile", 
                    "type": "bam"
                }
            ], 
            "position": {
                "left": 1078, 
                "top": 824.5
            }, 
            "post_job_actions": {}, 
            "tool_errors": null, 
            "tool_id": "picard_SortSam", 
            "tool_state": "{\"__page__\": 0, \"__rerun_remap_job_id__\": null, \"sortOrder\": \"\\\"coordinate\\\"\", \"inputFile\": \"null\"}", 
            "tool_version": "1.103", 
            "type": "tool", 
            "user_outputs": [], 
            "uuid": "bafd5a1e-6900-4c63-9049-c1f06e49619d"
        }, 
        "14": {
            "annotation": "", 
            "id": 14, 
            "input_connections": {
                "inputFile": {
                    "id": 12, 
                    "output_name": "outFile"
                }
            }, 
            "inputs": [
                {
                    "description": "runtime parameter for tool Add or Replace Groups", 
                    "name": "rgsm"
                }, 
                {
                    "description": "runtime parameter for tool Add or Replace Groups", 
                    "name": "rgid"
                }
            ], 
            "label": null, 
            "name": "Add or Replace Groups", 
            "outputs": [
                {
                    "name": "outFile", 
                    "type": "bam"
                }
            ], 
            "position": {
                "left": 1354, 
                "top": 455
            }, 
            "post_job_actions": {}, 
            "tool_errors": null, 
            "tool_id": "picard_ARRG", 
            "tool_state": "{\"rgpl\": \"\\\"illumina\\\"\", \"outputFormat\": \"\\\"True\\\"\", \"__page__\": 0, \"rgsm\": \"{\\\"__class__\\\": \\\"RuntimeValue\\\"}\", \"readGroupOpts\": \"{\\\"rgOpts\\\": \\\"preSet\\\", \\\"__current_case__\\\": 0}\", \"rgid\": \"{\\\"__class__\\\": \\\"RuntimeValue\\\"}\", \"rgpu\": \"\\\"barcode\\\"\", \"rglb\": \"\\\"100\\\"\", \"__rerun_remap_job_id__\": null, \"inputFile\": \"null\"}", 
            "tool_version": "1.103", 
            "type": "tool", 
            "user_outputs": [], 
            "uuid": "6ab872dc-657a-440a-a721-e8e3eacca2bc"
        }, 
        "15": {
            "annotation": "", 
            "id": 15, 
            "input_connections": {
                "inputFile": {
                    "id": 13, 
                    "output_name": "outFile"
                }
            }, 
            "inputs": [
                {
                    "description": "runtime parameter for tool Add or Replace Groups", 
                    "name": "rgsm"
                }, 
                {
                    "description": "runtime parameter for tool Add or Replace Groups", 
                    "name": "rgid"
                }
            ], 
            "label": null, 
            "name": "Add or Replace Groups", 
            "outputs": [
                {
                    "name": "outFile", 
                    "type": "bam"
                }
            ], 
            "position": {
                "left": 1364.5, 
                "top": 838.5
            }, 
            "post_job_actions": {}, 
            "tool_errors": null, 
            "tool_id": "picard_ARRG", 
            "tool_state": "{\"rgpl\": \"\\\"illumina\\\"\", \"outputFormat\": \"\\\"True\\\"\", \"__page__\": 0, \"rgsm\": \"{\\\"__class__\\\": \\\"RuntimeValue\\\"}\", \"readGroupOpts\": \"{\\\"rgOpts\\\": \\\"preSet\\\", \\\"__current_case__\\\": 0}\", \"rgid\": \"{\\\"__class__\\\": \\\"RuntimeValue\\\"}\", \"rgpu\": \"\\\"barcode\\\"\", \"rglb\": \"\\\"100\\\"\", \"__rerun_remap_job_id__\": null, \"inputFile\": \"null\"}", 
            "tool_version": "1.103", 
            "type": "tool", 
            "user_outputs": [], 
            "uuid": "d53bec1e-1a5e-4b03-a2f2-9c43e2404337"
        }, 
        "16": {
            "annotation": "", 
            "id": 16, 
            "input_connections": {
                "input_file": {
                    "id": 14, 
                    "output_name": "outFile"
                }
            }, 
            "inputs": [], 
            "label": null, 
            "name": "Mark Duplicate reads", 
            "outputs": [
                {
                    "name": "out_file", 
                    "type": "bam"
                }, 
                {
                    "name": "html_file", 
                    "type": "html"
                }
            ], 
            "position": {
                "left": 1692, 
                "top": 458
            }, 
            "post_job_actions": {}, 
            "tool_errors": null, 
            "tool_id": "rgPicardMarkDups", 
            "tool_state": "{\"remDups\": \"\\\"True\\\"\", \"assumeSorted\": \"\\\"False\\\"\", \"input_file\": \"null\", \"readRegex\": \"\\\"[a-zA-Z0-9]+:[0-9]:([0-9]+):([0-9]+):([0-9]+).*\\\"\", \"__page__\": 0, \"__rerun_remap_job_id__\": null, \"out_prefix\": \"\\\"Dupes Marked\\\"\", \"optDupeDist\": \"\\\"100\\\"\"}", 
            "tool_version": "1.103", 
            "type": "tool", 
            "user_outputs": [], 
            "uuid": "a4295397-d1b6-4a43-a60b-8f3af83682ff"
        }, 
        "17": {
            "annotation": "", 
            "id": 17, 
            "input_connections": {
                "input_file": {
                    "id": 15, 
                    "output_name": "outFile"
                }
            }, 
            "inputs": [], 
            "label": null, 
            "name": "Mark Duplicate reads", 
            "outputs": [
                {
                    "name": "out_file", 
                    "type": "bam"
                }, 
                {
                    "name": "html_file", 
                    "type": "html"
                }
            ], 
            "position": {
                "left": 1696, 
                "top": 843.5
            }, 
            "post_job_actions": {}, 
            "tool_errors": null, 
            "tool_id": "rgPicardMarkDups", 
            "tool_state": "{\"remDups\": \"\\\"True\\\"\", \"assumeSorted\": \"\\\"False\\\"\", \"input_file\": \"null\", \"readRegex\": \"\\\"[a-zA-Z0-9]+:[0-9]:([0-9]+):([0-9]+):([0-9]+).*\\\"\", \"__page__\": 0, \"__rerun_remap_job_id__\": null, \"out_prefix\": \"\\\"Dupes Marked\\\"\", \"optDupeDist\": \"\\\"100\\\"\"}", 
            "tool_version": "1.103", 
            "type": "tool", 
            "user_outputs": [], 
            "uuid": "12ea437e-0505-4c7a-b831-ee23f8a4322d"
        }, 
        "18": {
            "annotation": "", 
            "id": 18, 
            "input_connections": {
                "reference_source|input_bam": {
                    "id": 16, 
                    "output_name": "out_file"
                }
            }, 
            "inputs": [], 
            "label": null, 
            "name": "Realigner Target Creator", 
            "outputs": [
                {
                    "name": "output_interval", 
                    "type": "gatk_interval"
                }, 
                {
                    "name": "output_log", 
                    "type": "txt"
                }
            ], 
            "position": {
                "left": 2022, 
                "top": 474
            }, 
            "post_job_actions": {}, 
            "tool_errors": null, 
            "tool_id": "gatk_realigner_target_creator", 
            "tool_state": "{\"__page__\": 0, \"__rerun_remap_job_id__\": null, \"gatk_param_type\": \"{\\\"gatk_param_type_selector\\\": \\\"basic\\\", \\\"__current_case__\\\": 0}\", \"analysis_param_type\": \"{\\\"analysis_param_type_selector\\\": \\\"basic\\\", \\\"__current_case__\\\": 0}\", \"rod_bind_preset02\": \"\\\"False\\\"\", \"rod_bind_preset03\": \"\\\"True\\\"\", \"rod_bind_preset01\": \"\\\"True\\\"\", \"reference_source\": \"{\\\"ref_file\\\": \\\"humang1kv37\\\", \\\"reference_source_selector\\\": \\\"cached\\\", \\\"input_bam\\\": null, \\\"__current_case__\\\": 0}\", \"rod_bind\": \"[]\"}", 
            "tool_version": "0.0.4", 
            "type": "tool", 
            "user_outputs": [], 
            "uuid": "9d57aade-9278-4a22-932b-19233020e408"
        }, 
        "19": {
            "annotation": "", 
            "id": 19, 
            "input_connections": {
                "reference_source|input_bam": {
                    "id": 17, 
                    "output_name": "out_file"
                }
            }, 
            "inputs": [], 
            "label": null, 
            "name": "Realigner Target Creator", 
            "outputs": [
                {
                    "name": "output_interval", 
                    "type": "gatk_interval"
                }, 
                {
                    "name": "output_log", 
                    "type": "txt"
                }
            ], 
            "position": {
                "left": 2021.5, 
                "top": 839.5
            }, 
            "post_job_actions": {}, 
            "tool_errors": null, 
            "tool_id": "gatk_realigner_target_creator", 
            "tool_state": "{\"__page__\": 0, \"__rerun_remap_job_id__\": null, \"gatk_param_type\": \"{\\\"gatk_param_type_selector\\\": \\\"basic\\\", \\\"__current_case__\\\": 0}\", \"analysis_param_type\": \"{\\\"analysis_param_type_selector\\\": \\\"basic\\\", \\\"__current_case__\\\": 0}\", \"rod_bind_preset02\": \"\\\"False\\\"\", \"rod_bind_preset03\": \"\\\"True\\\"\", \"rod_bind_preset01\": \"\\\"True\\\"\", \"reference_source\": \"{\\\"ref_file\\\": \\\"humang1kv37\\\", \\\"reference_source_selector\\\": \\\"cached\\\", \\\"input_bam\\\": null, \\\"__current_case__\\\": 0}\", \"rod_bind\": \"[]\"}", 
            "tool_version": "0.0.4", 
            "type": "tool", 
            "user_outputs": [], 
            "uuid": "2cfc2926-a9df-4333-99fe-9920142b9a3c"
        }, 
        "20": {
            "annotation": "", 
            "id": 20, 
            "input_connections": {
                "reference_source|input_bam": {
                    "id": 16, 
                    "output_name": "out_file"
                }, 
                "target_intervals": {
                    "id": 18, 
                    "output_name": "output_interval"
                }
            }, 
            "inputs": [], 
            "label": null, 
            "name": "Indel Realigner", 
            "outputs": [
                {
                    "name": "output_bam", 
                    "type": "bam"
                }, 
                {
                    "name": "output_log", 
                    "type": "txt"
                }
            ], 
            "position": {
                "left": 2326, 
                "top": 650
            }, 
            "post_job_actions": {}, 
            "tool_errors": null, 
            "tool_id": "gatk_indel_realigner", 
            "tool_state": "{\"__page__\": 0, \"knowns_only\": \"\\\"False\\\"\", \"gatk_param_type\": \"{\\\"gatk_param_type_selector\\\": \\\"basic\\\", \\\"__current_case__\\\": 0}\", \"lod_threshold\": \"\\\"5.0\\\"\", \"analysis_param_type\": \"{\\\"analysis_param_type_selector\\\": \\\"basic\\\", \\\"__current_case__\\\": 0}\", \"target_intervals\": \"null\", \"reference_source\": \"{\\\"ref_file\\\": \\\"humang1kv37\\\", \\\"reference_source_selector\\\": \\\"cached\\\", \\\"input_bam\\\": null, \\\"__current_case__\\\": 0}\", \"__rerun_remap_job_id__\": null, \"rod_bind\": \"[]\"}", 
            "tool_version": "0.0.6", 
            "type": "tool", 
            "user_outputs": [], 
            "uuid": "513c1344-bef2-455d-ae0e-1a71958b25ea"
        }, 
        "21": {
            "annotation": "", 
            "id": 21, 
            "input_connections": {
                "reference_source|input_bam": {
                    "id": 17, 
                    "output_name": "out_file"
                }, 
                "target_intervals": {
                    "id": 19, 
                    "output_name": "output_interval"
                }
            }, 
            "inputs": [], 
            "label": null, 
            "name": "Indel Realigner", 
            "outputs": [
                {
                    "name": "output_bam", 
                    "type": "bam"
                }, 
                {
                    "name": "output_log", 
                    "type": "txt"
                }
            ], 
            "position": {
                "left": 2342, 
                "top": 1016.5
            }, 
            "post_job_actions": {}, 
            "tool_errors": null, 
            "tool_id": "gatk_indel_realigner", 
            "tool_state": "{\"__page__\": 0, \"knowns_only\": \"\\\"False\\\"\", \"gatk_param_type\": \"{\\\"gatk_param_type_selector\\\": \\\"basic\\\", \\\"__current_case__\\\": 0}\", \"lod_threshold\": \"\\\"5.0\\\"\", \"analysis_param_type\": \"{\\\"analysis_param_type_selector\\\": \\\"basic\\\", \\\"__current_case__\\\": 0}\", \"target_intervals\": \"null\", \"reference_source\": \"{\\\"ref_file\\\": \\\"humang1kv37\\\", \\\"reference_source_selector\\\": \\\"cached\\\", \\\"input_bam\\\": null, \\\"__current_case__\\\": 0}\", \"__rerun_remap_job_id__\": null, \"rod_bind\": \"[]\"}", 
            "tool_version": "0.0.6", 
            "type": "tool", 
            "user_outputs": [], 
            "uuid": "a5d1feb5-d7ef-44cb-82bb-e5ce2047e82a"
        }, 
        "22": {
            "annotation": "", 
            "id": 22, 
            "input_connections": {
                "reference_source|input_bam": {
                    "id": 20, 
                    "output_name": "output_bam"
                }
            }, 
            "inputs": [], 
            "label": null, 
            "name": "Base Recalibrator", 
            "outputs": [
                {
                    "name": "output_grp", 
                    "type": "gatk_recal"
                }, 
                {
                    "name": "output_log", 
                    "type": "txt"
                }
            ], 
            "position": {
                "left": 2666, 
                "top": 455
            }, 
            "post_job_actions": {}, 
            "tool_errors": null, 
            "tool_id": "gatk_base_recalibrator", 
            "tool_state": "{\"__page__\": 0, \"__rerun_remap_job_id__\": null, \"gatk_param_type\": \"{\\\"gatk_param_type_selector\\\": \\\"basic\\\", \\\"__current_case__\\\": 0}\", \"analysis_param_type\": \"{\\\"analysis_param_type_selector\\\": \\\"basic\\\", \\\"__current_case__\\\": 0}\", \"rod_bind_preset02\": \"\\\"True\\\"\", \"rod_bind_preset03\": \"\\\"True\\\"\", \"rod_bind_preset01\": \"\\\"True\\\"\", \"reference_source\": \"{\\\"ref_file\\\": \\\"humang1kv37\\\", \\\"reference_source_selector\\\": \\\"cached\\\", \\\"input_bam\\\": null, \\\"__current_case__\\\": 0}\", \"gatk_use_bqsr\": \"{\\\"use_gatk_bqsr\\\": \\\"False\\\", \\\"__current_case__\\\": 1}\", \"rod_bind\": \"[]\"}", 
            "tool_version": "0.0.1", 
            "type": "tool", 
            "user_outputs": [], 
            "uuid": "b5405fbf-6e49-4336-bd93-6842d8bdb268"
        }, 
        "23": {
            "annotation": "", 
            "id": 23, 
            "input_connections": {
                "reference_source|input_bam": {
                    "id": 21, 
                    "output_name": "output_bam"
                }
            }, 
            "inputs": [], 
            "label": null, 
            "name": "Base Recalibrator", 
            "outputs": [
                {
                    "name": "output_grp", 
                    "type": "gatk_recal"
                }, 
                {
                    "name": "output_log", 
                    "type": "txt"
                }
            ], 
            "position": {
                "left": 2667, 
                "top": 858.5
            }, 
            "post_job_actions": {}, 
            "tool_errors": null, 
            "tool_id": "gatk_base_recalibrator", 
            "tool_state": "{\"__page__\": 0, \"__rerun_remap_job_id__\": null, \"gatk_param_type\": \"{\\\"gatk_param_type_selector\\\": \\\"basic\\\", \\\"__current_case__\\\": 0}\", \"analysis_param_type\": \"{\\\"analysis_param_type_selector\\\": \\\"basic\\\", \\\"__current_case__\\\": 0}\", \"rod_bind_preset02\": \"\\\"True\\\"\", \"rod_bind_preset03\": \"\\\"True\\\"\", \"rod_bind_preset01\": \"\\\"True\\\"\", \"reference_source\": \"{\\\"ref_file\\\": \\\"humang1kv37\\\", \\\"reference_source_selector\\\": \\\"cached\\\", \\\"input_bam\\\": null, \\\"__current_case__\\\": 0}\", \"gatk_use_bqsr\": \"{\\\"use_gatk_bqsr\\\": \\\"False\\\", \\\"__current_case__\\\": 1}\", \"rod_bind\": \"[]\"}", 
            "tool_version": "0.0.1", 
            "type": "tool", 
            "user_outputs": [], 
            "uuid": "c1589af9-c6fc-468d-acbe-dd1df21fe131"
        }, 
        "24": {
            "annotation": "", 
            "id": 24, 
            "input_connections": {
                "gatk_use_bqsr|input_grp": {
                    "id": 22, 
                    "output_name": "output_grp"
                }, 
                "reference_source|input_bam": {
                    "id": 20, 
                    "output_name": "output_bam"
                }
            }, 
            "inputs": [], 
            "label": null, 
            "name": "Base Recalibrator", 
            "outputs": [
                {
                    "name": "output_grp", 
                    "type": "gatk_recal"
                }, 
                {
                    "name": "output_log", 
                    "type": "txt"
                }
            ], 
            "position": {
                "left": 3008, 
                "top": 469
            }, 
            "post_job_actions": {}, 
            "tool_errors": null, 
            "tool_id": "gatk_base_recalibrator", 
            "tool_state": "{\"__page__\": 0, \"__rerun_remap_job_id__\": null, \"gatk_param_type\": \"{\\\"gatk_param_type_selector\\\": \\\"basic\\\", \\\"__current_case__\\\": 0}\", \"analysis_param_type\": \"{\\\"analysis_param_type_selector\\\": \\\"basic\\\", \\\"__current_case__\\\": 0}\", \"rod_bind_preset02\": \"\\\"True\\\"\", \"rod_bind_preset03\": \"\\\"True\\\"\", \"rod_bind_preset01\": \"\\\"True\\\"\", \"reference_source\": \"{\\\"ref_file\\\": \\\"humang1kv37\\\", \\\"reference_source_selector\\\": \\\"cached\\\", \\\"input_bam\\\": null, \\\"__current_case__\\\": 0}\", \"gatk_use_bqsr\": \"{\\\"input_grp\\\": null, \\\"use_gatk_bqsr\\\": \\\"True\\\", \\\"__current_case__\\\": 0}\", \"rod_bind\": \"[]\"}", 
            "tool_version": "0.0.1", 
            "type": "tool", 
            "user_outputs": [], 
            "uuid": "0932425a-734f-410a-8a55-8569014df38c"
        }, 
        "25": {
            "annotation": "", 
            "id": 25, 
            "input_connections": {
                "gatk_use_bqsr|input_grp": {
                    "id": 23, 
                    "output_name": "output_grp"
                }, 
                "reference_source|input_bam": {
                    "id": 21, 
                    "output_name": "output_bam"
                }
            }, 
            "inputs": [], 
            "label": null, 
            "name": "Base Recalibrator", 
            "outputs": [
                {
                    "name": "output_grp", 
                    "type": "gatk_recal"
                }, 
                {
                    "name": "output_log", 
                    "type": "txt"
                }
            ], 
            "position": {
                "left": 3018, 
                "top": 867.5
            }, 
            "post_job_actions": {}, 
            "tool_errors": null, 
            "tool_id": "gatk_base_recalibrator", 
            "tool_state": "{\"__page__\": 0, \"__rerun_remap_job_id__\": null, \"gatk_param_type\": \"{\\\"gatk_param_type_selector\\\": \\\"basic\\\", \\\"__current_case__\\\": 0}\", \"analysis_param_type\": \"{\\\"analysis_param_type_selector\\\": \\\"basic\\\", \\\"__current_case__\\\": 0}\", \"rod_bind_preset02\": \"\\\"True\\\"\", \"rod_bind_preset03\": \"\\\"True\\\"\", \"rod_bind_preset01\": \"\\\"True\\\"\", \"reference_source\": \"{\\\"ref_file\\\": \\\"humang1kv37\\\", \\\"reference_source_selector\\\": \\\"cached\\\", \\\"input_bam\\\": null, \\\"__current_case__\\\": 0}\", \"gatk_use_bqsr\": \"{\\\"input_grp\\\": null, \\\"use_gatk_bqsr\\\": \\\"True\\\", \\\"__current_case__\\\": 0}\", \"rod_bind\": \"[]\"}", 
            "tool_version": "0.0.1", 
            "type": "tool", 
            "user_outputs": [], 
            "uuid": "e328aa45-8a55-4ddd-a49a-eb9ee014a570"
        }, 
        "26": {
            "annotation": "", 
            "id": 26, 
            "input_connections": {
                "gatk_use_bqsr|input_grp": {
                    "id": 24, 
                    "output_name": "output_grp"
                }, 
                "reference_source|input_bams_0|input_bam": {
                    "id": 20, 
                    "output_name": "output_bam"
                }
            }, 
            "inputs": [], 
            "label": null, 
            "name": "Print Reads", 
            "outputs": [
                {
                    "name": "output_bam", 
                    "type": "bam"
                }, 
                {
                    "name": "output_log", 
                    "type": "txt"
                }
            ], 
            "position": {
                "left": 3332, 
                "top": 465
            }, 
            "post_job_actions": {}, 
            "tool_errors": null, 
            "tool_id": "gatk_print_reads", 
            "tool_state": "{\"__page__\": 0, \"read_group\": \"\\\"\\\"\", \"sample_name_repeat\": \"[]\", \"__rerun_remap_job_id__\": null, \"gatk_param_type\": \"{\\\"gatk_param_type_selector\\\": \\\"advanced\\\", \\\"pedigree_string_repeat\\\": [], \\\"disable_experimental_low_memory_sharding\\\": \\\"False\\\", \\\"pedigree_validation_type\\\": \\\"STRICT\\\", \\\"pedigree\\\": [], \\\"input_interval_repeat\\\": [], \\\"baq\\\": \\\"RECALCULATE\\\", \\\"input_exclude_interval_repeat\\\": [], \\\"default_base_qualities\\\": \\\"-1\\\", \\\"downsampling_type\\\": {\\\"downsampling_type_selector\\\": \\\"NONE\\\", \\\"__current_case__\\\": 0}, \\\"interval_merging\\\": \\\"ALL\\\", \\\"interval_set_rule\\\": \\\"UNION\\\", \\\"non_deterministic_random_seed\\\": \\\"False\\\", \\\"__current_case__\\\": 1, \\\"read_filter\\\": [], \\\"validation_strictness\\\": \\\"STRICT\\\", \\\"baq_gap_open_penalty\\\": \\\"40.0\\\", \\\"read_group_black_list_repeat\\\": [], \\\"use_original_qualities\\\": \\\"False\\\"}\", \"number\": \"\\\"-1\\\"\", \"sample_file_repeat\": \"[]\", \"platform\": \"\\\"\\\"\", \"reference_source\": \"{\\\"ref_file\\\": \\\"humang1kv37\\\", \\\"reference_source_selector\\\": \\\"cached\\\", \\\"input_bams\\\": [{\\\"__index__\\\": 0, \\\"input_bam\\\": null}], \\\"__current_case__\\\": 0}\", \"gatk_use_bqsr\": \"{\\\"input_grp\\\": null, \\\"use_gatk_bqsr\\\": \\\"True\\\", \\\"__current_case__\\\": 0}\"}", 
            "tool_version": "0.0.1", 
            "type": "tool", 
            "user_outputs": [], 
            "uuid": "a0581d0b-0665-4f16-a2e1-590b104eac3f"
        }, 
        "27": {
            "annotation": "", 
            "id": 27, 
            "input_connections": {
                "gatk_use_bqsr|input_grp": {
                    "id": 25, 
                    "output_name": "output_grp"
                }, 
                "reference_source|input_bams_0|input_bam": {
                    "id": 21, 
                    "output_name": "output_bam"
                }
            }, 
            "inputs": [], 
            "label": null, 
            "name": "Print Reads", 
            "outputs": [
                {
                    "name": "output_bam", 
                    "type": "bam"
                }, 
                {
                    "name": "output_log", 
                    "type": "txt"
                }
            ], 
            "position": {
                "left": 3349, 
                "top": 882.5
            }, 
            "post_job_actions": {}, 
            "tool_errors": null, 
            "tool_id": "gatk_print_reads", 
            "tool_state": "{\"__page__\": 0, \"read_group\": \"\\\"\\\"\", \"sample_name_repeat\": \"[]\", \"__rerun_remap_job_id__\": null, \"gatk_param_type\": \"{\\\"gatk_param_type_selector\\\": \\\"advanced\\\", \\\"pedigree_string_repeat\\\": [], \\\"disable_experimental_low_memory_sharding\\\": \\\"False\\\", \\\"pedigree_validation_type\\\": \\\"STRICT\\\", \\\"pedigree\\\": [], \\\"input_interval_repeat\\\": [], \\\"baq\\\": \\\"RECALCULATE\\\", \\\"input_exclude_interval_repeat\\\": [], \\\"default_base_qualities\\\": \\\"-1\\\", \\\"downsampling_type\\\": {\\\"downsampling_type_selector\\\": \\\"NONE\\\", \\\"__current_case__\\\": 0}, \\\"interval_merging\\\": \\\"ALL\\\", \\\"interval_set_rule\\\": \\\"UNION\\\", \\\"non_deterministic_random_seed\\\": \\\"False\\\", \\\"__current_case__\\\": 1, \\\"read_filter\\\": [], \\\"validation_strictness\\\": \\\"STRICT\\\", \\\"baq_gap_open_penalty\\\": \\\"40.0\\\", \\\"read_group_black_list_repeat\\\": [], \\\"use_original_qualities\\\": \\\"False\\\"}\", \"number\": \"\\\"-1\\\"\", \"sample_file_repeat\": \"[]\", \"platform\": \"\\\"\\\"\", \"reference_source\": \"{\\\"ref_file\\\": \\\"humang1kv37\\\", \\\"reference_source_selector\\\": \\\"cached\\\", \\\"input_bams\\\": [{\\\"__index__\\\": 0, \\\"input_bam\\\": null}], \\\"__current_case__\\\": 0}\", \"gatk_use_bqsr\": \"{\\\"input_grp\\\": null, \\\"use_gatk_bqsr\\\": \\\"True\\\", \\\"__current_case__\\\": 0}\"}", 
            "tool_version": "0.0.1", 
            "type": "tool", 
            "user_outputs": [], 
            "uuid": "1dce4722-4bed-405c-a816-d51b8ed5deef"
        }, 
        "28": {
            "annotation": "", 
            "id": 28, 
            "input_connections": {
                "sAction2": {
                    "id": 26, 
                    "output_name": "output_log"
                }
            }, 
            "inputs": [
                {
                    "description": "runtime parameter for tool Analysis Tracking", 
                    "name": "sSampleID"
                }
            ], 
            "label": null, 
            "name": "Analysis Tracking", 
            "outputs": [
                {
                    "name": "output_log", 
                    "type": "txt"
                }
            ], 
            "position": {
                "left": 3563, 
                "top": 314
            }, 
            "post_job_actions": {}, 
            "tool_errors": null, 
            "tool_id": "tracking_ercsb", 
            "tool_state": "{\"sAction2\": \"null\", \"sSampleType\": \"\\\"N\\\"\", \"__page__\": 0, \"__rerun_remap_job_id__\": null, \"sAction\": \"null\", \"sSampleID\": \"{\\\"__class__\\\": \\\"RuntimeValue\\\"}\", \"sAnalysisType\": \"\\\"wes\\\"\", \"sStatus\": \"\\\"C6\\\"\"}", 
            "tool_version": "0.1", 
            "type": "tool", 
            "user_outputs": [], 
            "uuid": "240bb88a-a7a8-43df-ae35-3b34f1f29773"
        }, 
        "29": {
            "annotation": "", 
            "id": 29, 
            "input_connections": {
                "sNormalBam": {
                    "id": 26, 
                    "output_name": "output_bam"
                }, 
                "sTumorlBam": {
                    "id": 27, 
                    "output_name": "output_bam"
                }
            }, 
            "inputs": [], 
            "label": null, 
            "name": "muTect", 
            "outputs": [
                {
                    "name": "calls", 
                    "type": "vcf"
                }, 
                {
                    "name": "call_stats", 
                    "type": "txt"
                }
            ], 
            "position": {
                "left": 3584, 
                "top": 500.5
            }, 
            "post_job_actions": {}, 
            "tool_errors": null, 
            "tool_id": "mutect", 
            "tool_state": "{\"sNormalBam\": \"null\", \"refIndex\": \"\\\"b37\\\"\", \"__rerun_remap_job_id__\": null, \"sTumorlBam\": \"null\", \"__page__\": 0}", 
            "tool_version": "1.1.4", 
            "type": "tool", 
            "user_outputs": [], 
            "uuid": "c31aaba0-62fa-4f3f-b16c-acb63165d8a7"
        }, 
        "30": {
            "annotation": "", 
            "id": 30, 
            "input_connections": {
                "sNormalBam": {
                    "id": 26, 
                    "output_name": "output_bam"
                }, 
                "sTumorlBam": {
                    "id": 27, 
                    "output_name": "output_bam"
                }
            }, 
            "inputs": [], 
            "label": null, 
            "name": "strelka", 
            "outputs": [
                {
                    "name": "all_snv", 
                    "type": "vcf"
                }, 
                {
                    "name": "all_indel", 
                    "type": "vcf"
                }, 
                {
                    "name": "pass_snv", 
                    "type": "vcf"
                }, 
                {
                    "name": "pass_indel", 
                    "type": "vcf"
                }
            ], 
            "position": {
                "left": 3590, 
                "top": 720.5
            }, 
            "post_job_actions": {}, 
            "tool_errors": null, 
            "tool_id": "strelka", 
            "tool_state": "{\"sNormalBam\": \"null\", \"refIndex\": \"\\\"b37\\\"\", \"__rerun_remap_job_id__\": null, \"sTumorlBam\": \"null\", \"__page__\": 0}", 
            "tool_version": "2.0.17.strelka1", 
            "type": "tool", 
            "user_outputs": [], 
            "uuid": "b580cb0e-6255-4691-8b71-064075278334"
        }, 
        "31": {
            "annotation": "", 
            "id": 31, 
            "input_connections": {
                "sAction2": {
                    "id": 27, 
                    "output_name": "output_log"
                }
            }, 
            "inputs": [
                {
                    "description": "runtime parameter for tool Analysis Tracking", 
                    "name": "sSampleID"
                }
            ], 
            "label": null, 
            "name": "Analysis Tracking", 
            "outputs": [
                {
                    "name": "output_log", 
                    "type": "txt"
                }
            ], 
            "position": {
                "left": 3508, 
                "top": 1169
            }, 
            "post_job_actions": {}, 
            "tool_errors": null, 
            "tool_id": "tracking_ercsb", 
            "tool_state": "{\"sAction2\": \"null\", \"sSampleType\": \"\\\"T\\\"\", \"__page__\": 0, \"__rerun_remap_job_id__\": null, \"sAction\": \"null\", \"sSampleID\": \"{\\\"__class__\\\": \\\"RuntimeValue\\\"}\", \"sAnalysisType\": \"\\\"wes\\\"\", \"sStatus\": \"\\\"C6\\\"\"}", 
            "tool_version": "0.1", 
            "type": "tool", 
            "user_outputs": [], 
            "uuid": "c8044f41-6f64-42ba-b2df-601b39a1205b"
        }, 
        "32": {
            "annotation": "", 
            "id": 32, 
            "input_connections": {
                "sMutectInput": {
                    "id": 29, 
                    "output_name": "calls"
                }, 
                "sStrelkaInput1": {
                    "id": 30, 
                    "output_name": "pass_snv"
                }, 
                "sStrelkaInput2": {
                    "id": 30, 
                    "output_name": "pass_indel"
                }
            }, 
            "inputs": [], 
            "label": null, 
            "name": "MerMut", 
            "outputs": [
                {
                    "name": "mermut_output", 
                    "type": "vcf"
                }
            ], 
            "position": {
                "left": 3897, 
                "top": 632.5
            }, 
            "post_job_actions": {}, 
            "tool_errors": null, 
            "tool_id": "mermut", 
            "tool_state": "{\"sStrelkaInput1\": \"null\", \"__page__\": 0, \"__rerun_remap_job_id__\": null, \"sMutectInput\": \"null\", \"sStrelkaInput2\": \"null\"}", 
            "tool_version": "0.1", 
            "type": "tool", 
            "user_outputs": [], 
            "uuid": "803f90ba-5619-4828-8963-e0b24d207f25"
        }, 
        "33": {
            "annotation": "", 
            "id": 33, 
            "input_connections": {
                "sInput": {
                    "id": 32, 
                    "output_name": "mermut_output"
                }
            }, 
            "inputs": [], 
            "label": null, 
            "name": "Oncotator for CGIS", 
            "outputs": [
                {
                    "name": "onco_annot1", 
                    "type": "txt"
                }, 
                {
                    "name": "onco_annot2", 
                    "type": "vcf"
                }, 
                {
                    "name": "onco_annot3", 
                    "type": "vcf"
                }, 
                {
                    "name": "onco_annot4", 
                    "type": "maf"
                }, 
                {
                    "name": "onco_annot5", 
                    "type": "tsv"
                }, 
                {
                    "name": "onco_annot6", 
                    "type": "bed"
                }
            ], 
            "position": {
                "left": 3916.5, 
                "top": 892.5
            }, 
            "post_job_actions": {}, 
            "tool_errors": null, 
            "tool_id": "oncotator_ercsb", 
            "tool_state": "{\"sIFF\": \"\\\"VCF\\\"\", \"__page__\": 0, \"__rerun_remap_job_id__\": null, \"sInput\": \"null\", \"sOFF\": \"\\\"TCGAMAF\\\"\"}", 
            "tool_version": "1.8", 
            "type": "tool", 
            "user_outputs": [], 
            "uuid": "5674cc68-e665-40ac-891a-5bc3b400f159"
        }, 
        "34": {
            "annotation": "", 
            "id": 34, 
            "input_connections": {
                "sBAM": {
                    "id": 27, 
                    "output_name": "output_bam"
                }, 
                "sMaf": {
                    "id": 33, 
                    "output_name": "onco_annot4"
                }
            }, 
            "inputs": [
                {
                    "description": "runtime parameter for tool UploadDB(WES) for BioBank", 
                    "name": "sSampleID"
                }
            ], 
            "label": null, 
            "name": "UploadDB(WES) for BioBank", 
            "outputs": [
                {
                    "name": "output_log", 
                    "type": "txt"
                }
            ], 
            "position": {
                "left": 3923.5, 
                "top": 1174.5
            }, 
            "post_job_actions": {}, 
            "tool_errors": null, 
            "tool_id": "uploaddb_ercsb", 
            "tool_state": "{\"sBAM\": \"null\", \"__rerun_remap_job_id__\": null, \"sSampleID\": \"{\\\"__class__\\\": \\\"RuntimeValue\\\"}\", \"sMaf\": \"null\", \"__page__\": 0}", 
            "tool_version": "0.1", 
            "type": "tool", 
            "user_outputs": [], 
            "uuid": "4a9b1151-1389-4ca8-ac07-453fa4cc2611"
        }, 
        "35": {
            "annotation": "", 
            "id": 35, 
            "input_connections": {
                "sAction2": {
                    "id": 34, 
                    "output_name": "output_log"
                }
            }, 
            "inputs": [
                {
                    "description": "runtime parameter for tool Analysis Tracking", 
                    "name": "sSampleID"
                }
            ], 
            "label": null, 
            "name": "Analysis Tracking", 
            "outputs": [
                {
                    "name": "output_log", 
                    "type": "txt"
                }
            ], 
            "position": {
                "left": 4217, 
                "top": 908
            }, 
            "post_job_actions": {}, 
            "tool_errors": null, 
            "tool_id": "tracking_ercsb", 
            "tool_state": "{\"sAction2\": \"null\", \"sSampleType\": \"\\\"T\\\"\", \"__page__\": 0, \"__rerun_remap_job_id__\": null, \"sSampleID\": \"{\\\"__class__\\\": \\\"RuntimeValue\\\"}\", \"sAnalysisType\": \"\\\"wes\\\"\", \"sStatus\": \"\\\"CY\\\"\"}", 
            "tool_version": "0.1", 
            "type": "tool", 
            "user_outputs": [], 
            "uuid": "ae249edb-abde-4bed-8c05-d7945f452139"
        }, 
        "36": {
            "annotation": "", 
            "id": 36, 
            "input_connections": {
                "sAction2": {
                    "id": 34, 
                    "output_name": "output_log"
                }
            }, 
            "inputs": [
                {
                    "description": "runtime parameter for tool Analysis Tracking", 
                    "name": "sSampleID"
                }
            ], 
            "label": null, 
            "name": "Analysis Tracking", 
            "outputs": [
                {
                    "name": "output_log", 
                    "type": "txt"
                }
            ], 
            "position": {
                "left": 4209, 
                "top": 1010
            }, 
            "post_job_actions": {}, 
            "tool_errors": null, 
            "tool_id": "tracking_ercsb", 
            "tool_state": "{\"sAction2\": \"null\", \"sSampleType\": \"\\\"N\\\"\", \"__page__\": 0, \"__rerun_remap_job_id__\": null, \"sAction\": \"null\", \"sSampleID\": \"{\\\"__class__\\\": \\\"RuntimeValue\\\"}\", \"sAnalysisType\": \"\\\"wes\\\"\", \"sStatus\": \"\\\"CY\\\"\"}", 
            "tool_version": "0.1", 
            "type": "tool", 
            "user_outputs": [], 
            "uuid": "7a8c8327-e65b-4a1c-8e1e-8a6b16abd15f"
        }
    }, 
    "uuid": "3597d32a-2239-4b9a-ab83-dbc4916add4c"
}
