# Supplementary material for: An integrated clinical and genomic information system for cancer precision medicine
Source: BMC Med Genomics. 2018 Apr 20;11(Suppl 2):34. doi: 10.1186/s12920-018-0347-9 (PMC5918454; doi:10.1186/s12920-018-0347-9)
Supplement: Supplementary file 4 — Galaxy workflow file (json data format) for WTS data processing, it can be imported to another Galaxy server. (GA 23 kb) [file 12920_2018_347_MOESM4_ESM.ga]

{
    "a_galaxy_workflow": "true", 
    "annotation": "", 
    "format-version": "0.1", 
    "name": "TCGA RNA-seq Pipeline for BIOBANK", 
    "steps": {
        "0": {
            "annotation": "", 
            "id": 0, 
            "input_connections": {}, 
            "inputs": [
                {
                    "description": "", 
                    "name": "Forward FASTQ file"
                }
            ], 
            "label": null, 
            "name": "Input dataset", 
            "outputs": [], 
            "position": {
                "left": 222, 
                "top": 270.5
            }, 
            "tool_errors": null, 
            "tool_id": null, 
            "tool_state": "{\"name\": \"Forward FASTQ file\"}", 
            "tool_version": null, 
            "type": "data_input", 
            "user_outputs": [], 
            "uuid": "02e77e35-1bd6-450d-ba2a-4296f5b942c4"
        }, 
        "1": {
            "annotation": "", 
            "id": 1, 
            "input_connections": {}, 
            "inputs": [
                {
                    "description": "", 
                    "name": "Reverse FASTQ file"
                }
            ], 
            "label": null, 
            "name": "Input dataset", 
            "outputs": [], 
            "position": {
                "left": 193, 
                "top": 376.5
            }, 
            "tool_errors": null, 
            "tool_id": null, 
            "tool_state": "{\"name\": \"Reverse FASTQ file\"}", 
            "tool_version": null, 
            "type": "data_input", 
            "user_outputs": [], 
            "uuid": "9ffaaa9f-4848-4f2e-b6f7-6234623b99fb"
        }, 
        "2": {
            "annotation": "", 
            "id": 2, 
            "input_connections": {
                "sAction2": {
                    "id": 0, 
                    "output_name": "output"
                }
            }, 
            "inputs": [
                {
                    "description": "runtime parameter for tool Analysis Tracking", 
                    "name": "sSampleType"
                }, 
                {
                    "description": "runtime parameter for tool Analysis Tracking", 
                    "name": "sSampleID"
                }
            ], 
            "label": null, 
            "name": "Analysis Tracking", 
            "outputs": [
                {
                    "name": "output_log", 
                    "type": "txt"
                }
            ], 
            "position": {
                "left": 491, 
                "top": 133
            }, 
            "post_job_actions": {
                "HideDatasetActionoutput_log": {
                    "action_arguments": {}, 
                    "action_type": "HideDatasetAction", 
                    "output_name": "output_log"
                }
            }, 
            "tool_errors": null, 
            "tool_id": "tracking_ercsb", 
            "tool_state": "{\"sAction2\": \"null\", \"sSampleType\": \"{\\\"__class__\\\": \\\"RuntimeValue\\\"}\", \"__page__\": 0, \"__rerun_remap_job_id__\": null, \"sSampleID\": \"{\\\"__class__\\\": \\\"RuntimeValue\\\"}\", \"sAnalysisType\": \"\\\"wts\\\"\", \"sStatus\": \"\\\"D1\\\"\"}", 
            "tool_version": "0.1", 
            "type": "tool", 
            "user_outputs": [], 
            "uuid": "b2178a0f-81bd-45d1-ac9e-169c5a716677"
        }, 
        "3": {
            "annotation": "", 
            "id": 3, 
            "input_connections": {
                "readtype|input_paired1": {
                    "id": 0, 
                    "output_name": "output"
                }, 
                "readtype|input_paired2": {
                    "id": 1, 
                    "output_name": "output"
                }
            }, 
            "inputs": [], 
            "label": null, 
            "name": "Sickle", 
            "outputs": [
                {
                    "name": "output_single", 
                    "type": "input"
                }, 
                {
                    "name": "output_paired1", 
                    "type": "fastq"
                }, 
                {
                    "name": "output_paired2", 
                    "type": "fastq"
                }, 
                {
                    "name": "output_paired_single", 
                    "type": "fastq"
                }
            ], 
            "position": {
                "left": 476, 
                "top": 276.5
            }, 
            "post_job_actions": {
                "HideDatasetActionoutput_paired1": {
                    "action_arguments": {}, 
                    "action_type": "HideDatasetAction", 
                    "output_name": "output_paired1"
                }, 
                "HideDatasetActionoutput_paired2": {
                    "action_arguments": {}, 
                    "action_type": "HideDatasetAction", 
                    "output_name": "output_paired2"
                }, 
                "HideDatasetActionoutput_paired_single": {
                    "action_arguments": {}, 
                    "action_type": "HideDatasetAction", 
                    "output_name": "output_paired_single"
                }, 
                "HideDatasetActionoutput_single": {
                    "action_arguments": {}, 
                    "action_type": "HideDatasetAction", 
                    "output_name": "output_single"
                }
            }, 
            "tool_errors": null, 
            "tool_id": "sickle", 
            "tool_state": "{\"__page__\": 0, \"length_threshold\": \"\\\"80\\\"\", \"no_five_prime\": \"\\\"False\\\"\", \"discard_n\": \"\\\"False\\\"\", \"__rerun_remap_job_id__\": null, \"readtype\": \"{\\\"single_or_paired\\\": \\\"pe\\\", \\\"input_paired1\\\": null, \\\"input_paired2\\\": null, \\\"__current_case__\\\": 1}\", \"qual_threshold\": \"\\\"20\\\"\"}", 
            "tool_version": "1.0.0", 
            "type": "tool", 
            "user_outputs": [], 
            "uuid": "2cd98628-fdd4-46d5-98dc-2a08e7886425"
        }, 
        "4": {
            "annotation": "", 
            "id": 4, 
            "input_connections": {
                "sAction2": {
                    "id": 3, 
                    "output_name": "output_paired_single"
                }
            }, 
            "inputs": [
                {
                    "description": "runtime parameter for tool Analysis Tracking", 
                    "name": "sSampleType"
                }, 
                {
                    "description": "runtime parameter for tool Analysis Tracking", 
                    "name": "sSampleID"
                }
            ], 
            "label": null, 
            "name": "Analysis Tracking", 
            "outputs": [
                {
                    "name": "output_log", 
                    "type": "txt"
                }
            ], 
            "position": {
                "left": 895, 
                "top": 211
            }, 
            "post_job_actions": {
                "HideDatasetActionoutput_log": {
                    "action_arguments": {}, 
                    "action_type": "HideDatasetAction", 
                    "output_name": "output_log"
                }
            }, 
            "tool_errors": null, 
            "tool_id": "tracking_ercsb", 
            "tool_state": "{\"sAction2\": \"null\", \"sSampleType\": \"{\\\"__class__\\\": \\\"RuntimeValue\\\"}\", \"__page__\": 0, \"__rerun_remap_job_id__\": null, \"sSampleID\": \"{\\\"__class__\\\": \\\"RuntimeValue\\\"}\", \"sAnalysisType\": \"\\\"wts\\\"\", \"sStatus\": \"\\\"D2\\\"\"}", 
            "tool_version": "0.1", 
            "type": "tool", 
            "user_outputs": [], 
            "uuid": "7f9da810-276d-4fdb-842a-421650725bab"
        }, 
        "5": {
            "annotation": "", 
            "id": 5, 
            "input_connections": {
                "singlePaired|input1": {
                    "id": 3, 
                    "output_name": "output_paired1"
                }, 
                "singlePaired|input2": {
                    "id": 3, 
                    "output_name": "output_paired2"
                }
            }, 
            "inputs": [], 
            "label": null, 
            "name": "MapSplice2", 
            "outputs": [
                {
                    "name": "stat", 
                    "type": "txt"
                }, 
                {
                    "name": "insertions", 
                    "type": "txt"
                }, 
                {
                    "name": "deletions", 
                    "type": "txt"
                }, 
                {
                    "name": "junctions", 
                    "type": "txt"
                }, 
                {
                    "name": "alignments", 
                    "type": "sam"
                }
            ], 
            "position": {
                "left": 720, 
                "top": 598
            }, 
            "post_job_actions": {
                "HideDatasetActionalignments": {
                    "action_arguments": {}, 
                    "action_type": "HideDatasetAction", 
                    "output_name": "alignments"
                }, 
                "HideDatasetActiondeletions": {
                    "action_arguments": {}, 
                    "action_type": "HideDatasetAction", 
                    "output_name": "deletions"
                }, 
                "HideDatasetActioninsertions": {
                    "action_arguments": {}, 
                    "action_type": "HideDatasetAction", 
                    "output_name": "insertions"
                }, 
                "HideDatasetActionjunctions": {
                    "action_arguments": {}, 
                    "action_type": "HideDatasetAction", 
                    "output_name": "junctions"
                }, 
                "HideDatasetActionstat": {
                    "action_arguments": {}, 
                    "action_type": "HideDatasetAction", 
                    "output_name": "stat"
                }
            }, 
            "tool_errors": null, 
            "tool_id": "mapsplice", 
            "tool_state": "{\"__page__\": 0, \"singlePaired\": \"{\\\"input2\\\": null, \\\"sPaired\\\": \\\"paired\\\", \\\"input1\\\": null, \\\"__current_case__\\\": 1}\", \"refIndex\": \"\\\"hg19\\\"\", \"__rerun_remap_job_id__\": null, \"sFUS\": \"\\\"fusion\\\"\", \"sQST\": \"\\\"phred33\\\"\"}", 
            "tool_version": "2.1.9", 
            "type": "tool", 
            "user_outputs": [], 
            "uuid": "771a67b9-2181-48fc-b155-1745afcfb9e0"
        }, 
        "6": {
            "annotation": "", 
            "id": 6, 
            "input_connections": {
                "inputFile": {
                    "id": 5, 
                    "output_name": "alignments"
                }
            }, 
            "inputs": [], 
            "label": null, 
            "name": "Sort SAM/BAM", 
            "outputs": [
                {
                    "name": "outFile", 
                    "type": "bam"
                }
            ], 
            "position": {
                "left": 920, 
                "top": 371
            }, 
            "post_job_actions": {
                "HideDatasetActionoutFile": {
                    "action_arguments": {}, 
                    "action_type": "HideDatasetAction", 
                    "output_name": "outFile"
                }
            }, 
            "tool_errors": null, 
            "tool_id": "picard_SortSam", 
            "tool_state": "{\"__page__\": 0, \"__rerun_remap_job_id__\": null, \"sortOrder\": \"\\\"coordinate\\\"\", \"inputFile\": \"null\"}", 
            "tool_version": "1.103", 
            "type": "tool", 
            "user_outputs": [], 
            "uuid": "2b266375-c300-40f0-a822-1bb4f3723cb6"
        }, 
        "7": {
            "annotation": "", 
            "id": 7, 
            "input_connections": {
                "inputFile": {
                    "id": 6, 
                    "output_name": "outFile"
                }
            }, 
            "inputs": [
                {
                    "description": "runtime parameter for tool Add or Replace Groups", 
                    "name": "rgsm"
                }, 
                {
                    "description": "runtime parameter for tool Add or Replace Groups", 
                    "name": "rgid"
                }
            ], 
            "label": null, 
            "name": "Add or Replace Groups", 
            "outputs": [
                {
                    "name": "outFile", 
                    "type": "bam"
                }
            ], 
            "position": {
                "left": 1068.5, 
                "top": 529
            }, 
            "post_job_actions": {
                "HideDatasetActionoutFile": {
                    "action_arguments": {}, 
                    "action_type": "HideDatasetAction", 
                    "output_name": "outFile"
                }
            }, 
            "tool_errors": null, 
            "tool_id": "picard_ARRG", 
            "tool_state": "{\"rgpl\": \"\\\"Illumina\\\"\", \"outputFormat\": \"\\\"True\\\"\", \"__page__\": 0, \"rgsm\": \"{\\\"__class__\\\": \\\"RuntimeValue\\\"}\", \"readGroupOpts\": \"{\\\"rgOpts\\\": \\\"preSet\\\", \\\"__current_case__\\\": 0}\", \"rgid\": \"{\\\"__class__\\\": \\\"RuntimeValue\\\"}\", \"rgpu\": \"\\\"barcode\\\"\", \"rglb\": \"\\\"TruSeq\\\"\", \"__rerun_remap_job_id__\": null, \"inputFile\": \"null\"}", 
            "tool_version": "1.103", 
            "type": "tool", 
            "user_outputs": [], 
            "uuid": "0d2863b1-4888-4e97-be18-a315e3772c23"
        }, 
        "8": {
            "annotation": "", 
            "id": 8, 
            "input_connections": {
                "inputBam": {
                    "id": 7, 
                    "output_name": "outFile"
                }
            }, 
            "inputs": [], 
            "label": null, 
            "name": "sort_bam_by_reference_and_name", 
            "outputs": [
                {
                    "name": "sort_bam_by_reference_and_name_bam", 
                    "type": "bam"
                }
            ], 
            "position": {
                "left": 1083.5, 
                "top": 677
            }, 
            "post_job_actions": {
                "HideDatasetActionsort_bam_by_reference_and_name_bam": {
                    "action_arguments": {}, 
                    "action_type": "HideDatasetAction", 
                    "output_name": "sort_bam_by_reference_and_name_bam"
                }
            }, 
            "tool_errors": null, 
            "tool_id": "sort_bam_by_reference_and_name", 
            "tool_state": "{\"__page__\": 0, \"__rerun_remap_job_id__\": null, \"inputBam\": \"null\"}", 
            "tool_version": "0.1", 
            "type": "tool", 
            "user_outputs": [], 
            "uuid": "743cedcf-2bc0-41ff-aa78-3b90a171fe57"
        }, 
        "9": {
            "annotation": "", 
            "id": 9, 
            "input_connections": {
                "subCmd|inputBam": {
                    "id": 8, 
                    "output_name": "sort_bam_by_reference_and_name_bam"
                }
            }, 
            "inputs": [], 
            "label": null, 
            "name": "ubu", 
            "outputs": [
                {
                    "name": "ubu_bam", 
                    "type": "bam"
                }
            ], 
            "position": {
                "left": 1088, 
                "top": 900
            }, 
            "post_job_actions": {
                "HideDatasetActionubu_bam": {
                    "action_arguments": {}, 
                    "action_type": "HideDatasetAction", 
                    "output_name": "ubu_bam"
                }
            }, 
            "tool_errors": null, 
            "tool_id": "ubu", 
            "tool_state": "{\"subCmd\": \"{\\\"bXtags\\\": \\\"True\\\", \\\"nOffset\\\": \\\"25\\\", \\\"sCmd\\\": \\\"sam-xlate\\\", \\\"inputBam\\\": null, \\\"bSingle\\\": \\\"False\\\", \\\"bReverse\\\": \\\"True\\\", \\\"__current_case__\\\": 0, \\\"refIndex\\\": \\\"hg19\\\", \\\"bOrder\\\": \\\"True\\\"}\", \"__page__\": 0, \"__rerun_remap_job_id__\": null}", 
            "tool_version": "1.2", 
            "type": "tool", 
            "user_outputs": [], 
            "uuid": "c696d138-1cae-4eb2-ba46-88e41b5b2f74"
        }, 
        "10": {
            "annotation": "", 
            "id": 10, 
            "input_connections": {
                "subCmd|inputBam": {
                    "id": 9, 
                    "output_name": "ubu_bam"
                }
            }, 
            "inputs": [], 
            "label": null, 
            "name": "ubu", 
            "outputs": [
                {
                    "name": "ubu_bam", 
                    "type": "bam"
                }
            ], 
            "position": {
                "left": 1085, 
                "top": 1025
            }, 
            "post_job_actions": {}, 
            "tool_errors": null, 
            "tool_id": "ubu", 
            "tool_state": "{\"subCmd\": \"{\\\"bIndelOnly\\\": \\\"False\\\", \\\"sCmd\\\": \\\"sam-filter\\\", \\\"inputBam\\\": null, \\\"bSingle\\\": \\\"False\\\", \\\"bStripIndels\\\": \\\"True\\\", \\\"__current_case__\\\": 1, \\\"nMaxInsert\\\": \\\"10000\\\", \\\"nMapQuality\\\": \\\"1\\\"}\", \"__page__\": 0, \"__rerun_remap_job_id__\": null}", 
            "tool_version": "1.2", 
            "type": "tool", 
            "user_outputs": [], 
            "uuid": "71e1ec26-9923-446e-8ac4-6f8f1891948e"
        }, 
        "11": {
            "annotation": "", 
            "id": 11, 
            "input_connections": {
                "input_bam": {
                    "id": 10, 
                    "output_name": "ubu_bam"
                }
            }, 
            "inputs": [], 
            "label": null, 
            "name": "RSEM", 
            "outputs": [
                {
                    "name": "rsem_isoform_reults", 
                    "type": "txt"
                }, 
                {
                    "name": "rsem_gene_reults", 
                    "type": "txt"
                }
            ], 
            "position": {
                "left": 1058, 
                "top": 1148
            }, 
            "post_job_actions": {}, 
            "tool_errors": null, 
            "tool_id": "rsem", 
            "tool_state": "{\"__page__\": 0, \"bPairedEnd\": \"\\\"True\\\"\", \"refIndex\": \"\\\"hg19\\\"\", \"__rerun_remap_job_id__\": null, \"bEstinateRSPD\": \"\\\"True\\\"\", \"input_bam\": \"null\"}", 
            "tool_version": "1.2.21", 
            "type": "tool", 
            "user_outputs": [], 
            "uuid": "136007ec-0be0-4d57-add0-a18c478cef8c"
        }, 
        "12": {
            "annotation": "", 
            "id": 12, 
            "input_connections": {
                "sAction2": {
                    "id": 10, 
                    "output_name": "ubu_bam"
                }
            }, 
            "inputs": [
                {
                    "description": "runtime parameter for tool Analysis Tracking", 
                    "name": "sSampleType"
                }, 
                {
                    "description": "runtime parameter for tool Analysis Tracking", 
                    "name": "sSampleID"
                }
            ], 
            "label": null, 
            "name": "Analysis Tracking", 
            "outputs": [
                {
                    "name": "output_log", 
                    "type": "txt"
                }
            ], 
            "position": {
                "left": 1321, 
                "top": 1000
            }, 
            "post_job_actions": {
                "HideDatasetActionoutput_log": {
                    "action_arguments": {}, 
                    "action_type": "HideDatasetAction", 
                    "output_name": "output_log"
                }
            }, 
            "tool_errors": null, 
            "tool_id": "tracking_ercsb", 
            "tool_state": "{\"sAction2\": \"null\", \"sSampleType\": \"{\\\"__class__\\\": \\\"RuntimeValue\\\"}\", \"__page__\": 0, \"__rerun_remap_job_id__\": null, \"sSampleID\": \"{\\\"__class__\\\": \\\"RuntimeValue\\\"}\", \"sAnalysisType\": \"\\\"wts\\\"\", \"sStatus\": \"\\\"D7\\\"\"}", 
            "tool_version": "0.1", 
            "type": "tool", 
            "user_outputs": [], 
            "uuid": "cc726b06-bb6d-43f0-b370-439a7899455c"
        }, 
        "13": {
            "annotation": "", 
            "id": 13, 
            "input_connections": {
                "sRSEM": {
                    "id": 11, 
                    "output_name": "rsem_gene_reults"
                }
            }, 
            "inputs": [
                {
                    "description": "runtime parameter for tool UploadDB(WTS) for BioBank", 
                    "name": "sCancerType"
                }, 
                {
                    "description": "runtime parameter for tool UploadDB(WTS) for BioBank", 
                    "name": "sSampleType"
                }, 
                {
                    "description": "runtime parameter for tool UploadDB(WTS) for BioBank", 
                    "name": "sSampleID"
                }
            ], 
            "label": null, 
            "name": "UploadDB(WTS) for BioBank", 
            "outputs": [
                {
                    "name": "output_log", 
                    "type": "txt"
                }
            ], 
            "position": {
                "left": 1193, 
                "top": 1352
            }, 
            "post_job_actions": {
                "HideDatasetActionoutput_log": {
                    "action_arguments": {}, 
                    "action_type": "HideDatasetAction", 
                    "output_name": "output_log"
                }
            }, 
            "tool_errors": null, 
            "tool_id": "uploaddb_ercsb_wts", 
            "tool_state": "{\"sCancerType\": \"{\\\"__class__\\\": \\\"RuntimeValue\\\"}\", \"__page__\": 0, \"sSampleType\": \"{\\\"__class__\\\": \\\"RuntimeValue\\\"}\", \"__rerun_remap_job_id__\": null, \"sRSEM\": \"null\", \"sSampleID\": \"{\\\"__class__\\\": \\\"RuntimeValue\\\"}\"}", 
            "tool_version": "0.1", 
            "type": "tool", 
            "user_outputs": [], 
            "uuid": "f4bebc9a-180b-47cb-bad5-a65c7f48a708"
        }, 
        "14": {
            "annotation": "", 
            "id": 14, 
            "input_connections": {
                "sAction2": {
                    "id": 13, 
                    "output_name": "output_log"
                }
            }, 
            "inputs": [
                {
                    "description": "runtime parameter for tool Analysis Tracking", 
                    "name": "sSampleType"
                }, 
                {
                    "description": "runtime parameter for tool Analysis Tracking", 
                    "name": "sSampleID"
                }
            ], 
            "label": null, 
            "name": "Analysis Tracking", 
            "outputs": [
                {
                    "name": "output_log", 
                    "type": "txt"
                }
            ], 
            "position": {
                "left": 1436, 
                "top": 1259
            }, 
            "post_job_actions": {}, 
            "tool_errors": null, 
            "tool_id": "tracking_ercsb", 
            "tool_state": "{\"sAction2\": \"null\", \"sSampleType\": \"{\\\"__class__\\\": \\\"RuntimeValue\\\"}\", \"__page__\": 0, \"__rerun_remap_job_id__\": null, \"sSampleID\": \"{\\\"__class__\\\": \\\"RuntimeValue\\\"}\", \"sAnalysisType\": \"\\\"wts\\\"\", \"sStatus\": \"\\\"DY\\\"\"}", 
            "tool_version": "0.1", 
            "type": "tool", 
            "user_outputs": [], 
            "uuid": "91df9430-3d95-4528-9268-b133df96702e"
        }
    }, 
    "uuid": "5c5e0cae-c656-40ad-b668-954e3f85438f"
}
